# Supplementary material for: Molecular Tumor Subtypes of HPV-Positive Head and Neck Cancers: Biological Characteristics and Implications for Clinical Outcomes
Source: Cancers (Basel). 2021 May 31;13(11):2721. doi: 10.3390/cancers13112721 (PMC8198180; doi:10.3390/cancers13112721)
Supplement: Supplementary file 1 [file cancers-13-02721-s001.zip]

Archive with 1 entries (1 files):
- cancers-1225293-supplementary.pdf
